# Supplementary material for: Longitudinal analysis of rhesus macaque metabolome during acute SIV infection reveals disruption in broad metabolite classes
Source: J Virol. 2025 Feb 6;99(3):e01634-24. doi: 10.1128/jvi.01634-24 (PMC11915796; doi:10.1128/jvi.01634-24)
Supplement: Table S1 — Raw data values of metabolic analytes. [file jvi.01634-24-s0002.xls]

Table S1. Raw data values of metabolic analytes.
	C0	C2	C3	C3-DC (C4-OH)	C3-OH	C3:1	C4	C4:1	C5	C5-DC (C6-OH)	C5-M-DC	C5-OH (C3-DC-M)	C5:1	C5:1-DC	C6 (C4:1-DC)	C6:1	C7-DC	C8	C9	C10	C10:2	C12	C14	C14:1	C14:1-OH	C14:2	C14:2-OH	C16	C16-OH	C16:1	C16:1-OH	C16:2	C16:2-OH	C18	C18:1	C18:1-OH	C18:2	Trigonelline	TMAO	Ala	Arg	Asn	Asp	Cys	Gln	Glu	Gly	His	Ile
M625_-21	25.1	4.83	0.789	0.203	0.578	0.314	0.363	0.0646	0.184	0.0993	0.0568	0.117	0.0487	0.0228	0.104	0.0513	0.0398	0.0386	0.0545	0.0918	0.0567	0.0298	0.02095	0.0593	0.047	0.0372	0.0417	0.0482	0.0527	0.0389	0.0274	0.0249	0.0222	0.0336	0.108	0.121	0.0723	0.396	19.4	463	145	59.5	4.25	172	715	79.3	468	122	68.4
M625_7	33.7	12.9	1.15	0.222	0.741	0.417	0.368	0.0738	0.264	0.131	0.0725	0.157	0.066	0.0585	0.151	0.0604	0.0692	0.141	0.07	0.156	0.0725	0.0897	0.0553	0.08	0.0713	0.0787	0.0588	0.0865	0.071	0.0687	0.0372	0.0363	0.0322	0.0509	0.18	0.162	0.159	0.402	7.84	422	130	55.3	6.37	129	698	94.9	464	110	81.7
M625_70	28.4	6.78	0.999	0.246	0.799	0.441	0.392	0.0757	0.228	0.14	0.0746	0.152	0.073	0.0508	0.134	0.066	0.0621	0.0758	0.0741	0.13	0.0854	0.0652	0.0435	0.0674	0.0758	0.0633	0.0583	0.0605	0.0816	0.0591	0.0377	0.032	0.0297	0.0449	0.204	0.167	0.0962	0.401	4.71	564	226	112	8.42	119	753	108	683	156	110
DHAE_-21	56.4	10.4	2.57	0.288	0.878	0.495	1.24	0.0859	0.383	0.154	0.0922	0.191	0.082	0.0731	0.16	0.0705	0.0578	0.045	0.0818	0.101	0.0767	0.0641	0.048	0.0623	0.0718	0.0544	0.0588	0.0885	0.0895	0.0578	0.0376	0.0344	0.0344	0.0507	0.132	0.178	0.123	0.533	20.5	508	189	89.8	9.11	73	899	104	641	200	120
DHAE_7	26.9	15.7	0.883	0.233	0.785	0.438	0.397	0.0748	0.258	0.141	0.0809	0.158	0.0759	0.0582	0.183	0.0593	0.0809	0.26	0.0791	0.309	0.0695	0.129	0.0654	0.0912	0.0891	0.139	0.0637	0.121	0.0726	0.0838	0.0384	0.0392	0.0331	0.0634	0.222	0.167	0.161	0.432	9.47	192	147	55.8	7.4	61.6	659	89.3	404	123	107
DHAE_70	24.8	5.79	1.24	0.21	0.792	0.448	0.7	0.0851	0.244	0.138	0.0838	0.155	0.0758	0.0535	0.147	0.0722	0.056	0.0647	0.0754	0.105	0.0811	0.0667	0.0456	0.0638	0.072	0.0571	0.0551	0.0799	0.0894	0.0548	0.0384	0.0325	0.031	0.0463	0.173	0.158	0.0941	0.633	15.4	504	171	81.7	14	50.1	724	141	658	161	102
728_-21	28	4.95	1.58	0.199	0.77	0.421	0.681	0.0895	0.247	0.142	0.0779	0.145	0.0734	0.0369	0.138	0.058	0.0509	0.0552	0.0668	0.0861	0.0752	0.0298	0.0423	0.0519	0.0621	0.048	0.0482	0.0578	0.0759	0.0497	0.0345	0.0288	0.029	0.0375	0.112	0.149	0.0907	0.615	16.1	448	130	66.2	5.97	93.1	816	97.1	469	150	98.4
728_7	23.5	5.3	0.88	0.192	0.749	0.41	0.368	0.0702	0.223	0.123	0.0744	0.127	0.068	0.0516	0.138	0.0573	0.0542	0.056	0.073	0.129	0.0723	0.0788	0.0536	0.0668	0.067	0.0666	0.0542	0.0706	0.0711	0.0603	0.0362	0.034	0.0291	0.0469	0.126	0.157	0.0952	0.398	7.33	200	89.9	47.2	7.65	81	689	114	462	115	69
728_70	34	5.37	1.01	0.2	0.747	0.412	0.523	0.0698	0.235	0.132	0.0719	0.135	0.0663	0.0504	0.134	0.0635	0.0529	0.0447	0.0654	0.102	0.0911	0.0627	0.0425	0.0592	0.0703	0.0502	0.0491	0.0636	0.0808	0.0545	0.0342	0.0288	0.0288	0.0441	0.181	0.147	0.0946	0.717	28.3	404	169	69.8	8.56	94.3	661	99.5	562	157	97.5
741_-21	24.1	4.76	0.998	0.217	0.777	0.427	0.414	0.0693	0.176	0.135	0.0801	0.146	0.0686	0.0566	0.129	0.0596	0.0508	0.0517	0.0684	0.103	0.0562	0.0651	0.0421	0.0539	0.0791	0.0505	0.0578	0.0613	0.0746	0.0499	0.0336	0.0308	0.027	0.0378	0.0951	0.149	0.0739	0.571	14.3	404	163	64.9	9.03	136	973	110	555	160	103
741_7	28.6	11.4	1.24	0.273	0.929	0.516	0.538	0.102	0.291	0.165	0.0938	0.213	0.089	0.0702	0.167	0.0733	0.0739	0.089	0.0904	0.127	0.0955	0.0886	0.0603	0.0798	0.0912	0.0779	0.0684	0.0934	0.0897	0.0704	0.0458	0.0405	0.0369	0.0589	0.138	0.193	0.109	0.557	5.82	437	160	57.1	10.5	205	840	126	447	129	89
741_70	19.6	5.51	0.838	0.207	0.83	0.448	0.319	0.0843	0.217	0.14	0.0814	0.163	0.0812	0.0715	0.137	0.0647	0.0651	0.0763	0.0741	0.125	0.0769	0.0702	0.0454	0.0714	0.0794	0.0662	0.0614	0.0643	0.0803	0.0586	0.0397	0.0344	0.0335	0.0407	0.136	0.164	0.0775	0.458	9.54	342	169	66.1	10.8	79.2	765	93.6	457	130	90.4
N708_-21	19.9	4.71	0.737	0.169	0.556	0.298	0.248	0.0488	0.15	0.0912	0.0597	0.104	0.0456	0.0381	0.0969	0.0445	0.0357	0.0268	0.0537	0.0847	0.0542	0.0298	0.02095	0.0475	0.042	0.0359	0.0349	0.0485	0.0558	0.039	0.0246	0.0204	0.0199	0.0334	0.0772	0.105	0.056	0.433	12.1	257	96.9	52.4	4.91	31.6	617	81.5	404	106	59.8
N708_7	35.7	11	1.31	0.209	0.683	0.391	0.39	0.0674	0.253	0.125	0.0669	0.135	0.0609	0.0605	0.158	0.0524	0.0647	0.141	0.0697	0.183	0.0638	0.11	0.0596	0.0809	0.0796	0.0949	0.0581	0.0946	0.0706	0.0708	0.0379	0.0374	0.0322	0.0532	0.163	0.156	0.131	0.536	9.32	254	126	67.9	7.18	41.8	673	100	444	116	66.9
N708_70	28.5	5.12	1.67	0.197	0.682	0.372	0.401	0.0662	0.24	0.118	0.0704	0.124	0.0629	0.0501	0.119	0.0541	0.0459	0.0271	0.0615	0.107	0.071	0.0602	0.02095	0.0537	0.0662	0.0465	0.0476	0.0679	0.0686	0.0489	0.0304	0.0268	0.027	0.0381	0.153	0.135	0.0799	0.413	17.8	381	156	87.4	9.12	28.8	728	106	583	140	83.6
M626_-21	20.8	4.61	0.607	0.205	0.722	0.406	0.27	0.0726	0.174	0.123	0.0709	0.138	0.0601	0.0495	0.124	0.0571	0.0484	0.0345	0.0778	0.108	0.0746	0.0732	0.0436	0.0603	0.0576	0.0569	0.0514	0.0769	0.0725	0.0547	0.0312	0.0299	0.0276	0.0501	0.112	0.14	0.0785	0.424	8.95	222	124	52.4	6.1	139	700	86.3	548	122	79.3
M626_7	27	10.6	0.796	0.21	0.77	0.423	0.285	0.073	0.178	0.134	0.0764	0.144	0.0783	0.0613	0.154	0.0646	0.0608	0.0812	0.0721	0.135	0.0765	0.108	0.0615	0.073	0.0714	0.0806	0.056	0.115	0.0768	0.0775	0.04	0.0363	0.0318	0.0664	0.158	0.16	0.123	0.414	4.3	256	103	42.8	5.75	108	563	80.6	437	91.3	76.8
M626_70	18.1	5.43	0.467	0.186	0.675	0.384	0.202	0.0694	0.148	0.113	0.0674	0.119	0.0515	0.0435	0.117	0.0525	0.0581	0.0593	0.0626	0.118	0.0729	0.0756	0.045	0.0578	0.064	0.0666	0.0464	0.0718	0.0658	0.0603	0.0315	0.0287	0.0274	0.0441	0.135	0.14	0.0775	0.311	4.71	213	106	49.6	6.52	79.4	575	78.6	462	114	79.4
DHGZ_-21	19.6	4.77	0.621	0.171	0.662	0.383	0.357	0.0706	0.143	0.113	0.0673	0.127	0.0554	0.045	0.116	0.0507	0.0506	0.0616	0.0659	0.116	0.0594	0.0713	0.0433	0.0616	0.0646	0.0596	0.0464	0.0826	0.0662	0.0558	0.0306	0.0285	0.0266	0.0483	0.107	0.134	0.0771	0.444	5.56	282	99.6	42.9	4.02	51.1	614	62.7	340	117	74.1
DHGZ_7	32.3	6.97	0.884	0.159	0.628	0.352	0.383	0.0571	0.169	0.113	0.0634	0.133	0.0668	0.0512	0.121	0.0531	0.0496	0.0609	0.0575	0.118	0.0592	0.0802	0.0504	0.0629	0.0592	0.065	0.0454	0.0923	0.0631	0.0593	0.0317	0.0316	0.0269	0.0486	0.129	0.146	0.102	0.337	4.21	278	112	42.8	6.03	35.7	508	76.4	339	89.9	53.5
DHGZ_70	28.8	4.78	0.712	0.185	0.783	0.422	0.353	0.0833	0.19	0.138	0.076	0.119	0.0806	0.0538	0.134	0.0571	0.0645	0.0675	0.0723	0.122	0.0813	0.0681	0.044	0.0652	0.086	0.0601	0.0552	0.0782	0.0827	0.057	0.0374	0.034	0.0335	0.0526	0.173	0.164	0.0944	0.521	13.8	488	150	80.7	9.85	45	739	153	591	141	67
N035_-21	28.9	5.39	0.813	0.181	0.644	0.367	0.321	0.0646	0.18	0.107	0.0635	0.139	0.0597	0.0289	0.118	0.0509	0.0413	0.0039	0.0641	0.086	0.0634	0.0298	0.02095	0.0491	0.0538	0.0412	0.0457	0.0636	0.0675	0.0472	0.0296	0.0243	0.0262	0.0399	0.0994	0.127	0.0781	0.478	18.2	320	107	51	6.88	131	631	113	532	113	91.3
N035_7	40.1	9.52	0.934	0.183	0.631	0.351	0.312	0.0619	0.234	0.116	0.0639	0.133	0.0594	0.0494	0.14	0.0488	0.0479	0.102	0.0574	0.144	0.0703	0.0935	0.0542	0.0614	0.067	0.0793	0.0464	0.0934	0.0551	0.0648	0.0304	0.0312	0.0276	0.0483	0.166	0.135	0.136	0.437	6.64	258	113	46.5	7.13	105	525	119	414	79	81.4
N035_70	26.6	5.08	0.466	0.135	0.496	0.276	0.181	0.0399	0.124	0.0908	0.0484	0.0982	0.0415	0.0247	0.0906	0.0329	0.0376	0.0576	0.043	0.0939	0.0527	0.0298	0.02095	0.0424	0.054	0.0416	0.0355	0.0565	0.0557	0.0439	0.0241	0.0186	0.0201	0.0392	0.144	0.108	0.0767	0.15	10	177	89.5	34.6	4.41	67.5	388	74.5	370	80.6	66
M488_-21	44.5	13.8	0.803	0.212	0.68	0.397	0.264	0.0699	0.202	0.122	0.0688	0.149	0.0659	0.0544	0.146	0.0475	0.0805	0.13	0.0775	0.203	0.0652	0.108	0.0565	0.0759	0.0747	0.101	0.0523	0.113	0.0725	0.0759	0.0349	0.037	0.0292	0.0728	0.194	0.153	0.126	0.402	10.5	280	108	55.3	4.4	180	659	54.3	474	111	74.2
M488_7	31.5	5.07	0.9	0.184	0.73	0.389	0.339	0.0689	0.202	0.128	0.0718	0.158	0.0666	0.0555	0.124	0.0527	0.0495	0.0566	0.0674	0.104	0.0653	0.067	0.0454	0.0588	0.053	0.0576	0.043	0.0814	0.0581	0.0516	0.0336	0.0279	0.0288	0.0485	0.153	0.145	0.133	0.453	9.71	245	98.8	43.4	6.58	79.4	569	67.6	446	87.4	52.2
M488_70	32.8	7.7	0.682	0.172	0.622	0.333	0.24	0.0569	0.179	0.106	0.0657	0.115	0.0547	0.0371	0.127	0.0541	0.0552	0.0846	0.0651	0.143	0.0556	0.0837	0.0442	0.0628	0.0624	0.0757	0.0428	0.0924	0.0645	0.0653	0.0305	0.0297	0.0254	0.0598	0.194	0.144	0.117	0.411	8.79	265	124	55.1	10.1	84.8	676	124	549	124	78.3
M491_-21	30.1	4.41	0.652	0.165	0.523	0.296	0.278	0.035	0.135	0.088	0.0502	0.0913	0.0411	0.0252	0.0927	0.0303	0.0423	0.0377	0.0441	0.0851	0.0547	0.0298	0.02095	0.0425	0.0428	0.0318	0.0298	0.0556	0.0481	0.0366	0.0244	0.0206	0.0201	0.0334	0.0816	0.109	0.0564	0.455	4.37	390	118	47.6	4.97	91.9	779	56.1	641	145	83.5
M491_7	25.1	5.4	0.693	0.12	0.453	0.24	0.273	0.0373	0.134	0.0806	0.0463	0.0863	0.0356	0.0287	0.0919	0.0349	0.0344	0.0429	0.0419	0.0856	0.0401	0.0298	0.02095	0.0352	0.0358	0.0388	0.0281	0.0681	0.0406	0.0393	0.0221	0.0215	0.0191	0.033	0.0881	0.106	0.0784	0.562	5.04	285	109	38.2	8.69	63.9	526	85.1	398	84.2	65.5
M491_70	32	8.43	0.535	0.125	0.372	0.212	0.228	0.0306	0.171	0.0673	0.0453	0.0631	0.0225	0.0153	0.0919	0.0213	0.0396	0.0508	0.0382	0.106	0.0335	0.0298	0.02095	0.0341	0.0401	0.0491	0.0232	0.0543	0.0637	0.0389	0.00985	0.0161	0.0166	0.0366	0.116	0.0415	0.0547	0.367	7.69	165	99.9	46.2	4.26	26	492	46.4	533	104	58.3
M627_-21	23.4	3.96	0.457	0.166	0.68	0.386	0.247	0.0679	0.159	0.113	0.0675	0.112	0.059	0.0386	0.119	0.0583	0.0672	0.088	0.072	0.155	0.0668	0.0893	0.0447	0.0647	0.0626	0.083	0.051	0.0766	0.0713	0.0594	0.0329	0.0313	0.0302	0.0561	0.137	0.148	0.0841	0.374	2.97	291	134	50.2	5.04	68.8	545	68.5	419	101	80
M627_7	20.6	4.17	0.601	0.188	0.864	0.467	0.272	0.0899	0.174	0.139	0.085	0.143	0.0768	0.0681	0.145	0.0678	0.0695	0.112	0.0883	0.167	0.0796	0.0889	0.0496	0.0766	0.0966	0.0877	0.0644	0.0815	0.0793	0.0655	0.0402	0.0372	0.0354	0.0534	0.145	0.166	0.105	0.365	6.25	296	108	47	5.94	62.9	583	87.4	403	89.5	60.3
M627_70	23.9	4.72	0.376	0.156	0.559	0.298	0.208	0.0439	0.16	0.0908	0.0571	0.0955	0.0537	0.0405	0.0955	0.0334	0.0453	0.0678	0.0535	0.119	0.0598	0.066	0.02095	0.0556	0.0503	0.0501	0.0401	0.0684	0.0839	0.0483	0.0271	0.0244	0.0232	0.0492	0.156	0.121	0.0961	0.15	4.2	228	118	47.5	5.27	37.4	495	93.1	386	105	85.6
M487_-21	31.6	7.23	0.656	0.19	0.666	0.365	0.295	0.0616	0.141	0.115	0.0653	0.115	0.064	0.0424	0.119	0.0536	0.0556	0.0686	0.0654	0.105	0.0643	0.0645	0.0441	0.0634	0.0569	0.0562	0.046	0.0805	0.081	0.0551	0.0332	0.029	0.0281	0.0568	0.137	0.147	0.103	0.337	7.44	252	100	41.1	6.4	56.9	514	89.9	355	104	60.7
M487_7	21.2	5.59	0.955	0.212	0.899	0.504	0.37	0.0924	0.199	0.148	0.0905	0.149	0.0845	0.071	0.152	0.0732	0.0649	0.0752	0.0869	0.113	0.0759	0.0753	0.0533	0.0732	0.0786	0.065	0.0652	0.0866	0.0889	0.0683	0.0433	0.0401	0.0381	0.0514	0.126	0.187	0.108	0.451	12	301	82.8	40.9	6.81	52.1	538	78	295	86.6	49.8
M487_70	32.9	12.6	0.711	0.214	0.703	0.407	0.277	0.0809	0.186	0.124	0.0751	0.124	0.0579	0.0534	0.124	0.0558	0.0554	0.0615	0.0622	0.105	0.0529	0.0708	0.0452	0.0603	0.0675	0.06	0.0456	0.08	0.1	0.0619	0.0353	0.0304	0.0285	0.0597	0.172	0.146	0.114	0.339	5.39	191	98.3	50.3	7.82	36.4	581	112	372	126	82.1
M289_-21	37.2	9.6	0.817	0.246	0.898	0.514	0.377	0.0911	0.221	0.149	0.0819	0.143	0.0839	0.0623	0.155	0.0753	0.0836	0.11	0.0846	0.157	0.088	0.0953	0.057	0.0744	0.0862	0.0889	0.0663	0.105	0.0936	0.0767	0.0432	0.0409	0.04	0.0691	0.198	0.188	0.143	0.409	6.9	339	126	64.7	6.62	52.8	709	96.1	456	153	124
M289_7	20.9	4.04	1.38	0.233	0.947	0.524	0.505	0.1	0.281	0.155	0.0888	0.155	0.0897	0.0781	0.182	0.0823	0.0647	0.0519	0.0888	0.105	0.105	0.0703	0.0537	0.0666	0.0925	0.0611	0.0688	0.0775	0.0879	0.0661	0.0472	0.0405	0.04	0.0533	0.176	0.2	0.133	0.594	14.8	448	112	70.8	8.28	38.3	683	132	378	118	70.2
M289_70	19.8	4.54	0.708	0.238	0.859	0.484	0.325	0.0861	0.204	0.147	0.082	0.137	0.0772	0.0678	0.143	0.0715	0.0574	0.0643	0.0788	0.0996	0.0821	0.0679	0.0468	0.0617	0.0728	0.0497	0.0562	0.0702	0.112	0.0589	0.0403	0.0338	0.035	0.0479	0.149	0.171	0.122	0.396	9.66	448	98.5	74.3	7.52	33.9	616	166	514	127	67.2
M490_-21	37.6	6.77	0.643	0.178	0.557	0.297	0.28	0.041	0.151	0.0952	0.0459	0.0953	0.0396	0.0343	0.101	0.047	0.0603	0.0828	0.0556	0.147	0.0643	0.0865	0.0455	0.0614	0.0524	0.055	0.0376	0.0807	0.0689	0.0556	0.0267	0.026	0.0246	0.045	0.127	0.115	0.0835	0.15	2.4	357	119	47.2	4.48	43.7	554	66.6	439	106	88.5
M490_7	18.7	3.19	0.778	0.158	0.616	0.341	0.349	0.0612	0.16	0.105	0.061	0.109	0.0526	0.0435	0.114	0.0455	0.0419	0.0204	0.0612	0.0831	0.0569	0.0298	0.02095	0.05	0.0532	0.0401	0.0407	0.0653	0.0581	0.0452	0.03	0.0273	0.0239	0.0332	0.103	0.128	0.0888	0.417	7.19	365	92.3	47.8	6.51	39	499	69.7	406	84.7	65.6
M490_70	42.8	4.97	0.898	0.138	0.344	0.185	0.398	0.0218	0.186	0.0672	0.0346	0.073	0.0306	0.0157	0.0714	0.0171	0.0264	0.0324	0.0294	0.0801	0.0339	0.0298	0.02095	0.0406	0.0293	0.0252	0.0248	0.0449	0.0713	0.0263	0.00985	0.0077	0.0162	0.0258	0.119	0.0869	0.09	0.367	11.7	311	112	61.9	8.73	23.7	493	116	525	107	57.8
M628_-21	26	6.66	0.429	0.134	0.466	0.246	0.17	0.0302	0.135	0.0835	0.0431	0.0937	0.0399	0.0256	0.0862	0.033	0.0415	0.0507	0.0442	0.107	0.0459	0.0683	0.02095	0.046	0.044	0.0447	0.0346	0.0915	0.0682	0.0497	0.0264	0.0241	0.0227	0.058	0.126	0.113	0.0872	0.385	4.8	202	102	41.4	5.29	36.3	549	105	422	102	81.8
M628_7	16.9	7.04	0.688	0.13	0.509	0.275	0.279	0.047	0.147	0.0818	0.0485	0.0949	0.0384	0.0323	0.116	0.0339	0.047	0.122	0.0478	0.183	0.0557	0.0899	0.0447	0.0542	0.0557	0.0861	0.0369	0.0987	0.044	0.0618	0.0269	0.03	0.0241	0.0479	0.151	0.116	0.112	0.455	7.67	212	102	40.3	7.38	30	451	107	387	85.9	56.3
M628_70	23.6	13.8	0.458	0.21	0.617	0.359	0.207	0.0514	0.199	0.108	0.0569	0.112	0.0575	0.0501	0.117	0.0436	0.0594	0.0936	0.0593	0.139	0.0662	0.0835	0.0502	0.0633	0.0611	0.0724	0.0419	0.135	0.0893	0.0701	0.0342	0.0296	0.0287	0.0812	0.196	0.14	0.127	0.322	7.36	176	87.9	47.1	4.71	31.4	561	89.5	422	113	96.5
DHMI_-21	26.5	8.49	0.366	0.144	0.452	0.253	0.165	0.0353	0.122	0.078	0.0409	0.101	0.0407	0.0209	0.103	0.0277	0.0501	0.129	0.0483	0.175	0.0559	0.081	0.02095	0.0519	0.0463	0.0725	0.0339	0.082	0.0587	0.0484	0.0255	0.025	0.0213	0.0451	0.113	0.102	0.0812	0.384	4.56	175	86.4	45.4	3.79	57.3	552	64.2	420	85.6	74.6
DHMI_7	18.8	4.63	0.501	0.121	0.493	0.274	0.232	0.0451	0.143	0.0781	0.0495	0.105	0.0447	0.027	0.0946	0.0381	0.0332	0.033	0.0496	0.0774	0.0485	0.0298	0.02095	0.0372	0.0466	0.0387	0.0323	0.0561	0.0412	0.0349	0.0252	0.0226	0.0214	0.0333	0.0809	0.108	0.0612	0.712	11.1	291	64.9	49.2	9	44.4	521	98.5	304	80.9	53.5
DHMI_70	21.4	4.91	0.3	0.156	0.488	0.27	0.144	0.0317	0.132	0.0938	0.0445	0.0959	0.0352	0.035	0.0892	0.0311	0.0391	0.0424	0.046	0.0996	0.0577	0.0298	0.02095	0.0464	0.0412	0.0475	0.0308	0.0776	0.0981	0.0431	0.0249	0.0225	0.0214	0.047	0.116	0.106	0.0796	0.419	5.24	211	87.3	47.4	7.99	57.1	654	129	384	110	90.5
DHJZ_-21	27.9	7.53	0.533	0.205	0.686	0.396	0.239	0.0697	0.17	0.12	0.0722	0.123	0.0647	0.0402	0.127	0.0525	0.0681	0.103	0.0702	0.149	0.0606	0.0778	0.0439	0.0658	0.0622	0.0728	0.0461	0.0776	0.0845	0.053	0.0331	0.0315	0.0316	0.0501	0.113	0.153	0.0763	0.352	3.88	188	109	57.7	6.47	40.1	637	87.3	478	127	79.9
DHJZ_7	20.6	3.27	0.95	0.155	0.659	0.376	0.383	0.0763	0.184	0.117	0.0664	0.118	0.058	0.0511	0.121	0.0535	0.0519	0.0699	0.0649	0.114	0.0727	0.0653	0.02095	0.0505	0.0635	0.0565	0.0502	0.0721	0.0571	0.0487	0.0334	0.0303	0.0301	0.0341	0.0914	0.145	0.0764	0.388	6.94	254	95.9	48.5	7.28	38.7	571	100	439	104	54.1
DHJZ_70	26	3.17	0.488	0.167	0.593	0.344	0.247	0.0514	0.167	0.104	0.0634	0.102	0.056	0.0254	0.1	0.0385	0.0406	0.0305	0.0515	0.0953	0.0585	0.0298	0.02095	0.0498	0.05	0.0409	0.0364	0.0562	0.102	0.0436	0.0276	0.0242	0.0248	0.0393	0.104	0.126	0.0766	0.415	4.59	235	107	54.7	6.37	31.3	632	108	475	132	63.7
DHNI_-21	19.7	6.29	0.336	0.179	0.603	0.334	0.181	0.0487	0.126	0.0982	0.06	0.106	0.05	0.0382	0.112	0.0422	0.0545	0.0722	0.0561	0.123	0.0624	0.0673	0.0421	0.0621	0.0501	0.0519	0.0373	0.0957	0.0759	0.0591	0.0315	0.026	0.0258	0.058	0.133	0.132	0.0781	0.393	3.18	221	113	50.6	5.05	49.8	455	122	500	117	92.2
DHNI_7	13.6	2.79	0.801	0.13	0.556	0.303	0.356	0.0593	0.173	0.0891	0.0556	0.0939	0.0502	0.0412	0.111	0.0488	0.037	0.0519	0.0503	0.0874	0.0716	0.0298	0.02095	0.0422	0.0443	0.0365	0.0326	0.0488	0.0473	0.0374	0.0237	0.0222	0.0209	0.0241	0.0749	0.111	0.0606	0.52	10.2	287	134	61.3	6.59	28	544	121	403	115	58.7
DHNI_50	16.9	4.4	0.549	0.162	0.625	0.352	0.282	0.0699	0.157	0.101	0.0614	0.106	0.0451	0.0307	0.143	0.0531	0.0546	0.105	0.0595	0.154	0.0829	0.0798	0.0434	0.0593	0.0573	0.0596	0.0416	0.08	0.0626	0.0538	0.0297	0.0273	0.0281	0.0391	0.102	0.119	0.0692	0.637	11	362	135	62.8	6.36	31.3	700	110	536	143	90.2
DHMB_0	32.3	7.77	0.584	0.235	0.889	0.497	0.295	0.0896	0.249	0.151	0.0842	0.154	0.0804	0.0641	0.147	0.0679	0.067	0.0897	0.0862	0.126	0.0922	0.0848	0.0592	0.0752	0.0707	0.0653	0.0605	0.116	0.12	0.0687	0.0435	0.0366	0.0373	0.0721	0.164	0.175	0.0973	0.355	3.87	355	124	47.2	5.08	46.1	618	82.9	454	95.4	84.5
DHMB_7	22.5	3.99	0.744	0.193	0.883	0.491	0.333	0.0926	0.188	0.149	0.085	0.15	0.0858	0.0695	0.152	0.067	0.0668	0.0938	0.0835	0.136	0.101	0.0798	0.0556	0.0719	0.0783	0.077	0.0635	0.0886	0.0812	0.0693	0.0431	0.0375	0.0393	0.0608	0.187	0.189	0.114	0.353	10.3	324	124	40.4	7.14	48.9	503	124	369	88.7	57.9
DHMB_70	13.7	3.09	0.285	0.171	0.694	0.389	0.165	0.0771	0.162	0.117	0.0714	0.111	0.0669	0.0604	0.114	0.0517	0.0536	0.0653	0.0595	0.105	0.0615	0.0684	0.0432	0.0558	0.0598	0.0601	0.0448	0.0821	0.0871	0.0553	0.0325	0.027	0.0293	0.0506	0.129	0.138	0.0764	0.332	4.42	298	102	41.6	4.21	29.2	595	69.8	348	112	71.3
[truncated: 578 more columns]
